# Supplementary material for: The Chemometric Evaluation of the Factors Influencing Cloud Point Extraction for Fluoroquinolones
Source: Pharmaceutics. 2023 Jun 20;15(6):1774. doi: 10.3390/pharmaceutics15061774 (PMC10304411; doi:10.3390/pharmaceutics15061774)
Supplement: Supplementary file 1 [file pharmaceutics-15-01774-s001.zip]

Archive with 1 entries (1 files):
- pharmaceutics-2445236-supplementary.pdf
